# Supplementary material for: Prediction of single nucleotide polymorphisms of RNA dependent RNA polymerase for the potato leafroll virus using computational and experimental approaches
Source: Sci Rep. 2025 Aug 17;15:30121. doi: 10.1038/s41598-025-14436-8 (PMC12358528; doi:10.1038/s41598-025-14436-8)
Supplement: Supplementary file 1 — Supplementary Material 1 [file 41598_2025_14436_MOESM1_ESM.xlsx]

## Sheet: Mut
Molecular interactions of natural bioactive compounds with wild protein
	Run 1		Run 2		Run 2		Average
Ligand names	Binding Free Energy (kcal/mol)	pKi	Binding Free Energy (kcal/mol)	pKi	Binding Free Energy (kcal/mol)	pKi	Binding Free Energy (kcal/mol)	pKi
LTS0009009	-14.5	10.64	-14.5	10.64	-14.5	10.64	-14.5	10.64
LTS0096540	-14.5	10.64	-14.5	10.64	-14.5	10.64	-14.5	10.64
LTS0241644	-14.5	10.64	-14.5	10.64	-14.5	10.64	-14.5	10.64
LTS0123435	-13.5	9.9	-12.9	9.46	-12.9	9.46	-13.1	9.60667
LTS0087204	-12.8	9.39	-12.9	9.46	-12.8	9.39	-12.8333	9.41333
Molecular interactions of natural bioactive compounds with mutant protein
	Run 1		Run 2		Run 2		Average
Ligand names	Binding Free Energy (kcal/mol)	pKi	Binding Free Energy (kcal/mol)	pKi	Binding Free Energy (kcal/mol)	pKi	Binding Free Energy (kcal/mol)	pKi
LTS0009009	-13.5	9.9	-13.4	9.83	-13.4	9.83	-13.4333	9.85333
LTS0096540	-13.5	9.9	-13.4	9.83	-13.4	9.83	-13.4333	9.85333
LTS0241644	-13.5	9.9	-13.4	9.83	-13.5	9.9	-13.4667	9.87667
LTS0087204	-11.8	8.65	-11.8	8.65	-11.8	8.65	-11.8	8.65
LTS0123435	-11.7	8.58	-11.7	8.58	-11.7	8.58	-11.7	8.58
